# Supplementary material for: Pelargonium graveolens: Towards In-Depth Metabolite Profiling, Antioxidant and Enzyme-Inhibitory Potential
Source: Plants (Basel). 2024 Sep 19;13(18):2612. doi: 10.3390/plants13182612 (PMC11434692; doi:10.3390/plants13182612)
Supplement: Supplementary file 1 [file plants-13-02612-s001.zip]

Archive with 1 entries (1 files):
- plants-3173632-supplementary.pdf
